# Supplementary material for: A case report of successful primary percutaneous coronary intervention to an occluded anomalous left main coronary artery arising from the right coronary sinus
Source: Eur Heart J Case Rep. 2024 Apr 15;8(4):ytae192. doi: 10.1093/ehjcr/ytae192 (PMC11044188; doi:10.1093/ehjcr/ytae192)
Supplement: ytae192_Supplementary_Data [file ytae192_supplementary_data.zip]

Archive with 5 entries (5 files):
- Supplementary Appendix.docx
- Video 1A.mp4
- Video 1B.mp4
- Video 1C.mp4
- Video 1D.mp4
